# Supplementary material for: Lipopolysaccharide-activated macrophages regulate the osteogenic differentiation of bone marrow mesenchymal stem cells through exosomes
Source: PeerJ. 2022 May 13;10:e13442. doi: 10.7717/peerj.13442 (PMC9109694; doi:10.7717/peerj.13442)
Supplement: Supplemental Information 7 [file peerj-10-13442-s007.zip]

Archive with 7 entries (7 files):
- calnexin.tif
- CD81.tif
- CD9.tif
- GAPDH.tif
- RUNX2 COL-1.tif
- TNF-α IL-6 ALP.tif
- TSG101.tif
